# Supplementary material for: Does it matter how you ask? Self-reported emotions to depictions of need-of-help and social context
Source: BMC Psychol. 2015 Apr 7;3(1):10. doi: 10.1186/s40359-015-0066-3 (PMC4403975; doi:10.1186/s40359-015-0066-3)
Supplement: Additional file 1 — Stimulus material. Complete list of all stimuli used including thumbnails, names, trial number, mean bipolar valence, arousal, pleasantness, unpleasantness, and mean intensity of mixed feelings for each picture. [file 40359_2015_66_MOESM1_ESM.xlsx]

## Sheet: ratings_per_picture
picture	picture name	situation	variation type	trial #	valence (n)	valence (mean)	valence (SD)	arousal (n)	arousal (mean)	arousal (SD)	pleasant (n)	pleasant (mean)	pleasant (SD)	unpleasant (n)	unpleasant (mean)	unpleasant (SD)	mixed (n)	mixed (mean)	mixed (SD)
	blocks	blocks	need of help child (boy)	52	122	-1.30328	1.77629	122	3.26229	2.20744	114	1.97368	2.03709	114	3.76316	2.37354	114	1.24561	1.17165
	blocks_bird	blocks	need of help bird	39	117	-1.25641	2.03484	117	4.28205	2.37387	117	1.70085	2.2639	117	4.57265	2.71749	117	0.846154	1.24993
	blocks_bird_success	blocks	no need of help bird	13	118	0.788136	2.31993	118	4.09322	2.34243	117	3.8547	2.65637	118	2.51695	2.5811	117	1.08547	1.34275
	blocks_girl	blocks	need of help child (girl)	80	122	-1.34426	1.58386	122	3.5	2.19032	112	1.75	1.71638	112	4.03571	2.2658	112	1.30357	1.30031
	blocks_girl_success	blocks	no need of help child (girl)	45	118	0.186441	1.54117	118	2.52542	2.33411	114	3.22807	2.19022	114	1.45614	1.81995	114	0.991228	1.36645
	blocks_person	blocks	adult alone	72	122	-0.483607	1.53329	122	1.71311	2.09872	113	1.72566	1.81387	113	1.9646	2.18325	113	1.0531	1.45062
	blocks_person_helps	blocks	social helping	47	120	1.225	1.68265	120	2.61667	2.14665	112	4.52679	2.39353	112	1.08929	1.51005	112	0.866071	1.22655
	blocks_person_passive	blocks	social passive	5	118	0.576271	1.355	118	2.61017	1.98728	122	3.80328	2.26959	123	1.9187	2.02279	122	1.32787	1.51817
	blocks_success	blocks	no need of help child (boy) / child alone	16	118	0.533898	1.30536	118	2.72034	2.15979	122	3.47541	2.32561	122	2.16393	2.1756	122	1.30328	1.43676
	boat	boat	need of help child (boy)	83	121	-2.05785	1.58271	121	4.73554	2.40752	111	1.17117	1.51282	111	5.40541	2.36404	111	0.963964	1.27869
	boat_bird	boat	need of help bird	48	119	-0.159664	2.07071	119	4.42857	2.42365	114	3.08772	2.11007	114	3.12281	2.39889	114	1.62281	1.60414
	boat_bird_success	boat	no need of help bird	27	117	1.18803	1.99107	117	3.39316	2.5358	123	3.64228	2.55153	122	2.39344	2.5859	122	1.29508	1.73771
	boat_girl	boat	need of help child (girl)	51	122	-1.89344	1.43629	121	4.58678	2.47207	112	1.5625	1.89728	112	4.51786	2.48593	112	1.03571	1.27998
	boat_girl_success	boat	no need of help child (girl)	21	117	-0.025641	1.66848	117	2.82051	2.19567	121	3.29752	2.29363	121	2.68595	2.49677	121	1.46281	1.62297
	boat_person	boat	adult alone	41	115	1.08696	1.27434	115	1.52174	1.78369	120	3.19167	2.26518	120	1.45833	1.97844	120	0.983333	1.3156
	boat_person_helps	boat	social helping	2	118	1.73729	1.31674	118	2.11864	2.03461	116	5.01724	2.35532	116	1.26724	1.84324	116	1.03448	1.50322
	boat_person_passive	boat	social passive	7	118	1.21186	1.44915	118	2.28814	1.9397	122	4.5	2.23884	123	1.4878	1.96846	122	1.17213	1.57822
	boat_success	boat	no need of help child (boy) / child alone	74	120	0.25	1.47386	120	2.91667	2.31394	113	3.28319	2.2179	113	2.15929	2.17357	113	1.33628	1.50363
	branch	branch	need of help child (boy)	28	117	-1.44444	2.45457	117	4.91453	2.48295	122	1.11475	1.99668	122	5.30328	2.37023	122	0.631147	1.15136
	branch_bird	branch	need of help bird	30	118	-2.0678	2.01587	118	4.94068	2.38332	122	1.20492	2.18537	123	5.50406	2.50695	122	0.737705	1.48715
	branch_bird_success	branch	no need of help bird	53	122	0.114754	1.93359	122	2.04098	2.0905	114	2.82456	2.11713	114	2.09649	2.30801	114	1.22807	1.49947
	branch_girl	branch	need of help child (girl)	73	119	-2.84874	1.58723	119	5.43698	2.31663	113	0.557522	1.23879	113	5.92035	2.47899	113	0.353982	0.895628
	branch_girl_success	branch	no need of help child (girl)	35	115	1	1.5102	115	2.25217	1.98611	121	3.71074	2.1773	121	1.71074	1.85938	121	1.27273	1.39642
	branch_person	branch	adult alone	69	122	-0.0327869	1.54243	122	1.35246	1.86274	112	2.35714	2.07888	112	1.61607	1.8852	112	1.16071	1.54543
	branch_person_helps	branch	social helping	12	118	1.13559	1.74882	118	2.67797	2.1359	121	3.73554	2.41788	121	1.8843	2.10234	121	1.16529	1.37445
	branch_person_passive	branch	social passive	63	120	0.791667	1.63417	120	2.4	2.17085	114	3.69298	2.21869	114	1.67544	1.92559	114	1.17544	1.39687
	branch_success	branch	no need of help child (boy) / child alone	9	117	1.35897	1.74426	117	2.62393	2.16447	123	3.74797	2.55944	123	1.78862	2.302	123	0.934959	1.27228
	door	door	need of help child (boy)	79	122	-1.61475	1.31392	122	3.42623	2.14329	113	1.54867	1.82244	113	3.95575	2.4068	113	1.06195	1.28371
	door_bird	door	need of help bird	42	117	1.13675	1.53075	117	3.03419	2.20865	123	3.66667	2.48163	123	1.65854	2.05988	123	0.934959	1.23301
	door_bird_success	door	no need of help bird	68	122	1.28689	1.84292	122	2.89344	2.43191	114	4.39474	2.23654	114	1.10526	1.65828	114	0.868421	1.28651
	door_girl	door	need of help child (girl)	49	121	-1.58678	1.49259	121	3.47934	2.26973	114	1.60526	1.57198	114	3.83333	2.34206	114	1.19298	1.22566
	door_girl_success	door	no need of help child (girl)	82	121	-0.0578512	1.43351	121	2.7438	2.26027	113	2.86726	2.11923	113	2.20354	2.20454	113	1.32743	1.46045
	door_person	door	adult alone	1	114	-1.14035	1.36892	114	1.57895	1.68751	120	1.66667	1.77912	120	3.71667	2.26847	120	1.23333	1.40068
	door_person_helps	door	social helping	37	114	-0.245614	1.24489	115	2.34783	1.85455	122	2.72131	2.15231	122	2.40164	2.21064	122	1.33607	1.5567
	door_person_passive	door	social passive	25	118	-0.398305	1.23441	118	2.11017	1.848	118	2.41525	2.03527	118	2.58475	2.28082	118	1.30508	1.35564
	door_success	door	no need of help child (boy) / child alone	76	121	-0.00826446	1.423	121	3.05785	2.25942	113	2.88496	2.0211	113	2.18584	2.1776	113	1.25664	1.43787
	shelf	shelf	need of help child (boy)	24	118	-1.12712	1.63062	118	4.09322	2.35698	120	2.00833	2.06408	120	4.05	2.44554	120	1.275	1.47792
	shelf_bird	shelf	need of help bird	56	121	-0.157025	1.83034	121	3.63636	2.26569	112	2.75893	2.01457	112	3.00893	2.29176	112	1.54464	1.52391
	shelf_bird_success	shelf	no need of help bird	8	118	0.20339	1.91512	118	3.07627	2.10882	123	3.73984	2.59835	123	2.29268	2.42505	123	1.14634	1.52403
	shelf_person	shelf	adult alone	66	120	-1.39167	1.53007	120	1.74167	1.89868	113	1.59292	1.90224	113	2.74336	2.50635	113	1.06195	1.47771
	shelf_person_helps	shelf	social helping	71	121	0.85124	1.69145	121	2.04132	2.05506	112	4.05357	2.13017	112	1.11607	1.61494	112	0.919643	1.30238
	shelf_person_passive	shelf	social passive	4	117	0.495726	1.41192	117	1.84615	1.81286	121	4.04959	2.26146	121	1.33058	1.77665	121	1.02479	1.37515
	shelf_success	shelf	no need of help child (boy) / child alone	18	118	0.745763	1.32166	118	2.18644	2.01681	123	3.44715	2.36506	123	1.63415	2.02148	123	1.22764	1.53544
	shirt	shirt	need of help child (boy)	31	116	-2.06034	1.6167	116	4.37931	2.41968	123	0.666667	1.41228	123	5.39837	2.36345	123	0.520325	1.03504
	shirt_bird	shirt	need of help bird	81	119	-2.23529	1.82592	118	5.05932	2.33989	113	1.12389	2.00505	113	5.23009	2.74515	113	0.530973	0.916815
	shirt_bird_success	shirt	no need of help bird	19	117	1.05983	1.97087	117	2.68376	2.1361	123	3.36585	2.38598	123	2.17073	2.408	123	1.17886	1.47121
	shirt_girl	shirt	need of help child (girl)	29	116	-2.03448	1.69875	115	4.48696	2.43283	120	0.666667	1.35556	120	5.65833	2.25103	120	0.475	0.897826
	shirt_girl_success	shirt	no need of help child (girl)	38	117	-0.957265	1.11721	117	2.35897	1.7978	120	1.50833	1.95322	121	3.61983	2.11051	120	1.05833	1.36767
	shirt_person	shirt	adult alone	75	121	0.247934	1.4792	120	1.55	1.78627	112	3.07143	2.1465	112	1.34821	1.85856	112	1.02679	1.43608
	shirt_person_helps	shirt	social helping	57	122	-0.00819672	1.55077	122	1.90164	1.95997	112	3.32143	2.40949	112	2.00893	2.2481	112	1.14286	1.44482
	shirt_person_passive	shirt	social passive	65	119	-0.504202	1.58314	119	2.23529	1.89873	113	2.84071	2.11949	113	2.19469	2.04354	113	1.28319	1.36584
	shirt_success	shirt	no need of help child (boy) / child alone	11	116	-1.41379	1.45703	116	2.36207	1.8387	122	1.4918	1.7451	122	4.40984	2.27365	122	1.13934	1.26828
	sit	sit	need of help child (boy)	26	118	-2.33898	1.83611	118	4.6017	2.42896	123	1.56911	2.44976	123	5.56911	2.50272	123	0.910569	1.64968
	sit_bird	sit	need of help bird	54	122	-2.37705	2.15256	123	4.76423	2.28352	114	1.60526	2.37844	114	5.30702	2.62098	114	0.921053	1.506
	sit_bird_success	sit	no need of help bird	60	121	0.545455	1.94508	121	2.16529	2.26328	114	3.46491	2.6279	114	1.69298	2.02693	114	1.10526	1.51901
	sit_person	sit	adult alone	20	116	0.37069	1.59635	116	1.00862	1.44159	120	2.79167	2.11396	121	1.52893	1.94968	120	1.25	1.64112
	sit_person_helps	sit	social helping	40	117	1.09402	2.051	117	2.95727	2.18693	122	4.7541	2.40286	122	2.18852	2.39259	122	1.36066	1.5854
	sit_person_passive	sit	social passive	10	118	-0.161017	2.07125	118	3.27966	2.08325	122	3.79508	2.55174	122	3.01639	2.75136	122	1.45902	1.65718
	sit_success	sit	no need of help child (boy) / child alone	44	119	-1.44538	1.97311	119	3.31933	2.26967	110	2.28182	2.08151	111	3.72973	2.40055	110	1.4	1.38934
	stair	stair	need of help child (boy)	50	120	-0.925	1.40923	120	3.1	2.12389	113	2.23009	1.95032	113	3.15044	2.32694	113	1.46018	1.43325
	stair_bird	stair	need of help bird	70	122	-0.819672	2.04502	122	3.28688	2.29076	115	2.22609	2.30202	115	3.54783	2.54863	115	1.1913	1.41357
	stair_bird_success	stair	no need of help bird	43	116	0.0258621	1.8056	115	2.36522	2.2491	108	3.4537	2.3015	107	1.40187	1.86254	106	1.03774	1.47309
	stair_girl	stair	need of help child (girl)	34	117	-0.82906	1.45205	117	3.49573	2.16804	122	1.67213	1.84723	122	3.86885	2.51918	122	1.11475	1.36785
	stair_girl_success	stair	no need of help child (girl)	14	118	-0.59322	1.39742	118	3.36441	2.07412	123	2.0813	2.10228	122	3.36066	2.53591	122	1.10656	1.25182
	stair_person	stair	adult alone	36	116	0.724138	1.22713	116	1.17241	1.58403	121	2.85124	2.48549	121	1.19835	1.87359	121	0.826446	1.33964
	stair_person_helps	stair	social helping	22	117	1.05983	1.5497	117	2.71795	2.19265	122	4.31148	2.47994	121	1.86777	2.12502	121	1.23141	1.4706
	stair_person_passive	stair	social passive	55	120	0.558333	1.52732	120	2.24167	2.12625	112	3.91964	2.14828	112	1.29464	1.65294	112	1.16071	1.47382
	stair_success	stair	no need of help child (boy) / child alone	78	120	-0.458333	1.35904	120	3.20833	2.14161	112	2.32143	2.01889	112	2.61607	2.19847	112	1.33036	1.39102
	table	table	need of help child (boy)	17	118	-0.847458	2.04491	118	4.11017	2.3815	123	2.78862	2.56474	123	3.60976	2.58823	123	1.23577	1.53153
	table_bird	table	need of help bird	6	118	0.576271	2.22805	118	2.62712	2.01616	122	4.40984	2.69298	122	2.03279	2.44589	122	1.01639	1.52111
	table_bird_success	table	no need of help bird	62	122	1.96721	1.65612	122	2.52459	2.41624	112	4.625	2.43889	112	0.803571	1.57594	112	0.482143	0.88003
	table_chair	table_chair	need of help child (boy)	32	117	-1.64957	1.6045	117	3.82906	2.4222	121	1.23967	1.80289	121	4.34711	2.36541	121	0.842975	1.2248
	table_chair_bird	table_chair	need of help bird	59	118	0.567797	1.727	118	3.29661	2.3436	121	3.61983	2.36733	121	2.05785	2.16139	121	1.31405	1.48343
	table_chair_bird_success	table_chair	no need of help bird	67	117	1.55556	1.79772	117	2.74359	2.20561	120	4.725	2.47326	120	1.24167	1.90089	120	0.933333	1.45367
	table_chair_girl	table_chair	need of help child (girl)	64	123	-2.07317	1.51588	123	4.0813	2.36294	114	1.04386	1.48973	114	4.97368	2.50119	114	0.850877	1.24965
	table_chair_girl_success	table_chair	no need of help child (girl)	33	116	0.431034	1.73568	116	2.12069	1.95228	120	3.325	2.29051	120	1.88333	2.2122	120	1.13333	1.4374
	table_chair_person	table_chair	adult alone	15	121	0.561983	1.72671	121	1.60331	2.0103	112	3.04464	2.50904	112	1.30357	1.88803	112	0.839286	1.33257
	table_chair_person_helps	table_chair	social helping	3	120	1.99167	1.50347	120	2.13333	2.23394	114	5.32456	2.31002	114	0.587719	1.16597	114	0.464912	0.913806
	table_chair_person_passive	table_chair	social passive	58	119	2	1.52937	119	1.96639	2.13499	112	4.88393	2.30059	112	0.6875	1.25225	112	0.526786	0.948777
	table_chair_success	table_chair	no need of help child (boy) / child alone	23	121	0.495868	1.43831	121	1.67769	1.72827	114	3.53509	2.16235	112	1.36607	1.83556	112	1.02679	1.43608
	table_person	table	adult alone	84	117	1.06838	1.38169	117	1.21368	1.72621	119	3.73109	2.23113	120	1.15833	1.81495	119	0.966387	1.51788
	table_person_helps	table	social helping	61	123	1.04878	1.72186	123	2.45528	2.09313	112	4.53571	2.32855	112	1.20536	1.62823	112	0.946429	1.29336
	table_person_passive	table	social passive	77	120	0.933333	1.58105	120	2.25	2.19721	113	4.21239	2.1813	113	1.23009	1.64756	113	0.902655	1.157
	table_success	table	no need of help child (boy) / child alone	46	121	-0.214876	1.70883	121	2.95868	2.00581	113	3.42478	2.1622	113	2.30973	2.10899	113	1.46018	1.45182
